# Supplementary material for: Ozone Application Suppressed the Blue Mold Development and Maintained the Main Active Ingredients Content of Postharvest Fresh Codonopsis pilosula during Storage
Source: J Fungi (Basel). 2024 Feb 20;10(3):163. doi: 10.3390/jof10030163 (PMC10971366; doi:10.3390/jof10030163)
Supplement: Supplementary file 1 [file jof-10-00163-s001.zip]

Archive with 1 entries (1 files):
- jof-2809244-supplementary.pdf
